# Supplementary material for: High-Throughput Screening of a Marine Compound Library Identifies Anti-Cryptosporidium Activity of Leiodolide A
Source: Mar Drugs. 2022 Mar 30;20(4):240. doi: 10.3390/md20040240 (PMC9026894; doi:10.3390/md20040240)
Supplement: Supplementary file 1 [file marinedrugs-20-00240-s001.zip]

Archive with 1 entries (1 files):
- marinedrugs-1639084-supplementary.pdf
